# Supplementary material for: Biomonitoring of Dietary Mycotoxin Exposure and Associated Impact on the Gut Microbiome in Nigerian Infants
Source: Environ Sci Technol. 2024 Jan 22;58(5):2236–46. doi: 10.1021/acs.est.3c07786 (PMC10851434; doi:10.1021/acs.est.3c07786)
Supplement: Supplementary file 2 — es3c07786_si_002.xlsx [file es3c07786_si_002.xlsx]

## Sheet: Content
Supporting Information
Biomonitoring of dietary mycotoxin exposure and associated impact on the the gut microbiome in Nigerian infants
	Kolawole I. Ayeni1,2, David Seki3,4, Petra Pjevac3,5, Bela Hausmann3,4, Magdaléna Krausová2, Dominik Braun2, Lukas Wisgrill6,7, David Berry3,5,#, Benedikt Warth2,7,#, Chibundu N. Ezekiel1,8,#
1Department of Microbiology, Babcock University, PMB 4003, Ilishan Remo, Ogun State, Nigeria.
2University of Vienna, Faculty of Chemistry, Department of Food Chemistry and Toxicology, Währinger Straße 38, 1090 Vienna, Austria.
3Joint Microbiome Facility of the Medical University of Vienna and the University of Vienna, Djerassiplatz 1, 1030, Vienna, Austria
4Division of Clinical Microbiology, Department of Laboratory Medicine, Medical University of Vienna, 1090, Vienna, Austria
5Department of Microbiology and Ecosystem Science, Centre for Microbiology and Environmental Systems Science, University of Vienna, Vienna, Austria
6Division of Neonatology, Pediatric Intensive Care and Neuropediatrics, Comprehensive Center for Pediatrics, Department of Pediatrics and Adolescent Medicine, Medical University of Vienna, 1090 Vienna, Austria.
7Exposome Austria, Research Infrastructure and National EIRENE Node, 1090 Vienna, Austria
8University of Natural Resources and Life Sciences Vienna (BOKU), Department of Agrobiotechnology (IFA-Tulln), Institute for Bioanalytics and Agro-Metabolomics, Konrad-LorenzStr. 20, 3430, Tulln, Austria.
Correspondence: chaugez@gmail.com, benedikt.warth@univie.ac.at, david.berry@univie.ac.at
Contents
Table S1: Timing of breastmilk, stool and urine samples collection from individual infant (n = 14) from month 1 - 18 post-delivery
Table S2: Characteristics of study participant
Table S3: Distribution of mycotoxins in breastmilk consumed by Nigerian neonates and infants
Table S4: Distribution of mycotoxins in urine of Nigerian neonates and infants
Table S5: Distribution of mycotoxins in stool of Nigerian neonates and infants
Table S6: Overview of reads and amplicon sequence variants per sample

## Sheet: Table S1
Table S1: Timing of breastmilk, stool and urine samples collection from individual infant (n = 14) from month 1 - 18 post-delivery
Breast milk													Stool													Urine
Participant	1st week	1 month	2 month	3 month	6 month	9 month	12 month	15 month	18 month	Number of samples		Participant	1st week	1 month	2 month*	3 month	5 month#	6 month	9 month	12 month	15 month	18 month	Number of samples		Participant	3 month	6 month	9 month	12 month	15 month	18 month	Number of samples
Infant 1	st1	st1		st3	st6	st9	st12	st15	st18	8		Infant 1	st1	st1		st3	st6	st6	st9	st12	st15	st18	9		Infant 1		st6			st15		2
Infant 2		st1		st3		st9	st12			4		Infant 2		st1		st3 x 2			st9	st12	st15	st18	7		Infant 2			st9	st12	st15		3
Infant 3		st1	st3	st3	st6	st9	st12	st15	st18	8		Infant 3		st1	st3	st3	st6	st6	st9	st12	st15	st18	9		Infant 3					st15	st18	2
Infant 4		st1		st3	st6	st9	st12	st15	st18	7		Infant 4		st1		st3		st6	st9	st12	st15	st18	7		Infant 4
Infant 5		st1		st3	st6	st9	st12	st15		6		Infant 5		st1		st3		st6	st9	st12	st15	st18	7		Infant 5
Infant 6		st1	st3	st3	st6	st9	st12	st15		7		Infant 6		st1	st3	st3		st6	st9	st12	st15	st18	8		Infant 6			st9	st12	st15		3
Infant 7		st1		st3	st6	st9	st12			5		Infant 7		st1		st3 x 2		st6	st9	st12	st15	st18	8		Infant 7			st9				1
Infant 8	st1				st6	st9	st12	st15	st18	6		Infant 8	st1					st6	st9	st12	st15	st18	6		Infant 8		st6			st15	st18	3
Infant 9				st3	st6					2		Infant 9				st3		st6	st9	st12	st15	st18	6		Infant 9
Infant 10		st1		st3	st6	st9				4		Infant 10		st1		st3		st6	st9				4		Infant 10
Infant 11				st3	st6	st9				3		Infant 11				st3		st6	st9				3		Infant 11
Infant 12	st1	st1		st3	st6					4		Infant 12	st1	st1		st3		st6					4		Infant 12
Infant 13				st3			st12			2		Infant 13				st3				st12			2		Infant 13	st3						1
Infant 14		st1	st3							2		Infant 14		st1	st3								2		Infant 14
									Total =	68												Total =	82								Total =	15
st = sampling time
*Stool samples were merged with month 3
#Stool samples were merged with month 6

## Sheet: Table S2
Table S2: Characteristics of study participants
Characteristics	Participants
Subjects	14
Gender (n (%))
Male	7 (50)
Female	7 (50)
Delivery mode
Caesarean section (n (%))	9(64)
Vaginal delivery (n (%))	5(36)
Body weighta (kg)
Mean ± SD	3.2±0.6
Range	2.1 – 4.3
Male	3.4±0.6
Female	3.1±0.6
Feeding modeb
Exclusively breastfed	10 (69%)
Non-exclusively breastfed	4 (31%)
aAt birth
bAs reported by mothers
				0	0
				#DIV/0!
				0
				0

## Sheet: Table S3
Table S3: Distribution of mycotoxins in breastmilk consumed by Nigerian neonates and infants
												Concentration (ng/L)
Mycotoxins	LOD (ng/L)*	LOQ (ng/L)*	Sample 1	Sample 2	Sample 3	Sample 4	Sample 5	Sample 6	Sample 7	Sample 8	Sample 9	Sample 10	Sample 11	Sample 12	Sample 13	Sample 14	Sample 15	Sample 16	Sample 17	Sample 18	Sample 19	Sample 20	Sample 21	Sample 22	Sample 23	Sample 24	Sample 25	Sample 26	Sample 27	Sample 28	Sample 29	Sample 30	Sample 31	Sample 32	Sample 33	Sample 34	Sample 35	Sample 36	Sample 37	Sample 38	Sample 39	Sample 40	Sample 41	Sample 42	Sample 43	Sample 44	Sample 45	Sample 46	Sample 47
Aflatoxin B1	2.5	5	n.d.	n.d.	n.d.	n.d.	2.5	n.d.	n.d.	n.d.	n.d.	n.d.	n.d.	n.d.	n.d.	n.d.	n.d.	5.00667	n.d.	n.d.	n.d.	n.d.	n.d.	n.d.	n.d.	n.d.	n.d.	n.d.	n.d.	n.d.	n.d.	n.d.	n.d.	n.d.	n.d.	n.d.	n.d.	n.d.	n.d.	n.d.	n.d.	n.d.	n.d.	n.d.	n.d.	19.5444	n.d.	n.d.	n.d.
Aflatoxin B2	1	2	n.d.	n.d.	n.d.	n.d.	n.d.	n.d.	n.d.	n.d.	n.d.	n.d.	n.d.	n.d.	n.d.	n.d.	n.d.	n.d.	n.d.	n.d.	n.d.	n.d.	n.d.	n.d.	n.d.	n.d.	n.d.	n.d.	n.d.	n.d.	n.d.	n.d.	n.d.	n.d.	n.d.	n.d.	n.d.	n.d.	n.d.	n.d.	n.d.	n.d.	n.d.	n.d.	n.d.	n.d.	n.d.	n.d.	n.d.
Aflatoxin G1	3.5	7	n.d.	n.d.	n.d.	n.d.	n.d.	n.d.	n.d.	n.d.	n.d.	n.d.	n.d.	n.d.	n.d.	n.d.	n.d.	n.d.	n.d.	n.d.	n.d.	n.d.	n.d.	n.d.	n.d.	n.d.	n.d.	n.d.	n.d.	n.d.	n.d.	n.d.	n.d.	n.d.	n.d.	n.d.	n.d.	n.d.	n.d.	n.d.	n.d.	n.d.	n.d.	n.d.	n.d.	n.d.	n.d.	n.d.	n.d.
Aflatoxin G2	4	8	n.d.	n.d.	n.d.	n.d.	n.d.	n.d.	n.d.	n.d.	n.d.	n.d.	n.d.	n.d.	n.d.	n.d.	n.d.	n.d.	n.d.	n.d.	n.d.	n.d.	n.d.	n.d.	n.d.	n.d.	n.d.	n.d.	n.d.	n.d.	n.d.	n.d.	n.d.	n.d.	n.d.	n.d.	n.d.	n.d.	n.d.	n.d.	n.d.	n.d.	n.d.	n.d.	n.d.	n.d.	n.d.	n.d.	n.d.
Aflatoxicol	30	60	n.d.	n.d.	n.d.	n.d.	n.d.	n.d.	n.d.	n.d.	n.d.	n.d.	n.d.	n.d.	n.d.	n.d.	n.d.	n.d.	n.d.	n.d.	n.d.	n.d.	n.d.	n.d.	n.d.	n.d.	n.d.	n.d.	n.d.	n.d.	n.d.	n.d.	n.d.	n.d.	n.d.	n.d.	n.d.	n.d.	n.d.	n.d.	n.d.	n.d.	n.d.	n.d.	n.d.	n.d.	n.d.	n.d.	n.d.
Aflatoxin M1	2	4	n.d.	n.d.	n.d.	13.3263	n.d.	n.d.	24.5895	n.d.	n.d.	n.d.	n.d.	n.d.	n.d.	n.d.	n.d.	n.d.	n.d.	n.d.	n.d.	n.d.	2	n.d.	n.d.	n.d.	n.d.	n.d.	n.d.	n.d.	n.d.	n.d.	n.d.	n.d.	n.d.	n.d.	n.d.	n.d.	n.d.	n.d.	n.d.	n.d.	n.d.	n.d.	n.d.	n.d.	n.d.	n.d.	17.6947
Aflatoxin M2	14	284	n.d.	n.d.	n.d.	n.d.	n.d.	n.d.	n.d.	n.d.	n.d.	n.d.	n.d.	n.d.	n.d.	n.d.	n.d.	n.d.	n.d.	n.d.	n.d.	n.d.	n.d.	n.d.	n.d.	n.d.	n.d.	n.d.	n.d.	n.d.	n.d.	n.d.	n.d.	n.d.	n.d.	n.d.	n.d.	n.d.	n.d.	n.d.	n.d.	n.d.	n.d.	n.d.	n.d.	n.d.	n.d.	n.d.	n.d.
Aflatoxin P1	9	18	n.d.	n.d.	n.d.	n.d.	n.d.	n.d.	n.d.	n.d.	n.d.	n.d.	n.d.	n.d.	n.d.	n.d.	n.d.	n.d.	n.d.	n.d.	n.d.	n.d.	n.d.	n.d.	n.d.	n.d.	n.d.	n.d.	n.d.	n.d.	n.d.	n.d.	n.d.	n.d.	n.d.	n.d.	n.d.	n.d.	n.d.	n.d.	n.d.	n.d.	n.d.	n.d.	n.d.	n.d.	n.d.	n.d.	n.d.
Aflatoxin Q1	13	26	n.d.	n.d.	n.d.	n.d.	n.d.	n.d.	n.d.	n.d.	n.d.	n.d.	n.d.	n.d.	n.d.	n.d.	n.d.	n.d.	n.d.	n.d.	n.d.	n.d.	n.d.	n.d.	n.d.	n.d.	n.d.	n.d.	n.d.	n.d.	n.d.	n.d.	n.d.	n.d.	n.d.	n.d.	n.d.	n.d.	n.d.	n.d.	n.d.	n.d.	n.d.	n.d.	n.d.	n.d.	n.d.	n.d.	n.d.
AFB-Gua	4	8	n.d.	n.d.	n.d.	n.d.	n.d.	n.d.	n.d.	n.d.	n.d.	n.d.	n.d.	n.d.	n.d.	n.d.	n.d.	n.d.	n.d.	n.d.	n.d.	n.d.	n.d.	n.d.	n.d.	n.d.	n.d.	n.d.	n.d.	n.d.	n.d.	n.d.	n.d.	n.d.	n.d.	n.d.	n.d.	n.d.	n.d.	n.d.	n.d.	n.d.	n.d.	n.d.	n.d.	n.d.	n.d.	n.d.	n.d.
Alternariol monomethyl ether	0.5	1	5.66897	1.58621	8.17931	3.4092	7.11034	7.87011	3.97816	7.49195	4.36782	14.908	1.0108	1.14828	3.08161	2.27356	8.72529	30.1379	n.d.	0.5	6.1	0.5	3.42299	1.34138	8.1908	0.5	2.96897	10.8276	3.72989	4.99195	9.74023	7.88046	5.9046	n.d.	1.52414	11.1034	4.65057	7.46092	2.68391	3.02184	0.5	2.86437	1.78391	7.71379	1.73103	1.16437	3.07586	3.74368	0.5
Alternariol	4	8	n.d.	n.d.	n.d.	n.d.	n.d.	n.d.	n.d.	n.d.	n.d.	n.d.	n.d.	n.d.	n.d.	n.d.	n.d.	n.d.	n.d.	n.d.	n.d.	n.d.	n.d.	n.d.	n.d.	n.d.	n.d.	n.d.	n.d.	n.d.	n.d.	n.d.	n.d.	n.d.	n.d.	n.d.	n.d.	n.d.	n.d.	n.d.	n.d.	n.d.	n.d.	n.d.	n.d.	n.d.	n.d.	n.d.	n.d.
Beavericin	0.1	0.2	1.65581	3.5314	0.737674	0.313721	7.06512	2.45116	0.813953	n.d.	1.34767	3.11512	1.4314	1.09198	12.9302	1.23488	0.325233	0.387558	1.43488	0.240116	3.84186	0.722326	2.17674	67.1395	n.d.	n.d.	1.05047	n.d.	2.48721	2.6814	0.971744	2.65349	1.95349	3.31047	0.539302	1.67791	4.25465	0.1	0.1	0.264767	n.d.	0.1	1.99186	0.217674	4.16279	1.02535	0.977907	n.d.	1.62674
Citrinin	3	6	n.d.	n.d.	n.d.	n.d.	n.d.	n.d.	3	n.d.	n.d.	n.d.	n.d.	n.d.	n.d.	n.d.	n.d.	n.d.	n.d.	n.d.	n.d.	n.d.	n.d.	n.d.	n.d.	n.d.	n.d.	n.d.	n.d.	n.d.	n.d.	n.d.	n.d.	n.d.	n.d.	n.d.	n.d.	n.d.	n.d.	n.d.	n.d.	n.d.	n.d.	n.d.	n.d.	n.d.	n.d.	n.d.	n.d.
Dihydrocitrinone	14	28	n.d.	n.d.	n.d.	n.d.	325.319	n.d.	n.d.	129.511	n.d.	405.319	n.d.	n.d.	645.106	n.d.	n.d.	699.574	n.d.	n.d.	n.d.	n.d.	n.d.	n.d.	n.d.	n.d.	n.d.	n.d.	n.d.	n.d.	n.d.	n.d.	n.d.	n.d.	n.d.	n.d.	n.d.	n.d.	n.d.	n.d.	n.d.	n.d.	n.d.	n.d.	n.d.	n.d.	n.d.	n.d.	n.d.
Deoxynivalenol	106	212	n.d.	n.d.	n.d.	n.d.	n.d.	n.d.	n.d.	n.d.	n.d.	n.d.	n.d.	n.d.	n.d.	n.d.	n.d.	n.d.	n.d.	n.d.	n.d.	n.d.	n.d.	n.d.	n.d.	n.d.	n.d.	n.d.	n.d.	n.d.	n.d.	n.d.	n.d.	n.d.	n.d.	n.d.	n.d.	n.d.	n.d.	n.d.	n.d.	n.d.	n.d.	n.d.	n.d.	n.d.	n.d.	n.d.	n.d.
Enniatin A	0.5	1	n.d.	n.d.	n.d.	n.d.	n.d.	n.d.	n.d.	n.d.	n.d.	n.d.	n.d.	n.d.	n.d.	n.d.	n.d.	n.d.	n.d.	n.d.	n.d.	n.d.	n.d.	n.d.	n.d.	n.d.	n.d.	n.d.	n.d.	n.d.	n.d.	n.d.	n.d.	n.d.	n.d.	n.d.	n.d.	n.d.	n.d.	n.d.	n.d.	n.d.	n.d.	n.d.	n.d.	n.d.	n.d.	n.d.	n.d.
EnnA1	0.9	1.8	n.d.	n.d.	n.d.	n.d.	n.d.	n.d.	n.d.	n.d.	n.d.	n.d.	n.d.	n.d.	n.d.	n.d.	n.d.	n.d.	n.d.	n.d.	n.d.	n.d.	n.d.	n.d.	n.d.	n.d.	n.d.	n.d.	n.d.	n.d.	n.d.	n.d.	n.d.	n.d.	n.d.	n.d.	n.d.	n.d.	n.d.	n.d.	n.d.	n.d.	n.d.	n.d.	n.d.	n.d.	n.d.	n.d.	n.d.
Enniatin B	0.7	1.4	0.7	n.d.	n.d.	n.d.	n.d.	13.4889	n.d.	n.d.	n.d.	n.d.	n.d.	n.d.	n.d.	n.d.	n.d.	n.d.	n.d.	n.d.	n.d.	n.d.	2.14333	4.10333	n.d.	n.d.	n.d.	n.d.	n.d.	n.d.	n.d.	n.d.	n.d.	n.d.	n.d.	n.d.	6.92556	n.d.	n.d.	n.d.	n.d.	n.d.	n.d.	n.d.	n.d.	n.d.	n.d.	n.d.	n.d.
Enniantin B1	0.5	1	n.d.	n.d.	n.d.	n.d.	n.d.	0.5	n.d.	n.d.	n.d.	n.d.	n.d.	n.d.	n.d.	n.d.	n.d.	n.d.	n.d.	n.d.	n.d.	n.d.	n.d.	n.d.	n.d.	n.d.	n.d.	n.d.	n.d.	n.d.	n.d.	n.d.	n.d.	n.d.	n.d.	n.d.	n.d.	n.d.	n.d.	n.d.	n.d.	n.d.	n.d.	n.d.	n.d.	n.d.	n.d.	n.d.	n.d.
HT-2	300	600	n.d.	n.d.	n.d.	n.d.	n.d.	n.d.	n.d.	n.d.	n.d.	n.d.	n.d.	n.d.	n.d.	n.d.	n.d.	n.d.	n.d.	n.d.	n.d.	n.d.	n.d.	n.d.	n.d.	n.d.	n.d.	n.d.	n.d.	n.d.	n.d.	n.d.	n.d.	n.d.	n.d.	n.d.	n.d.	n.d.	n.d.	n.d.	n.d.	n.d.	n.d.	n.d.	n.d.	n.d.	n.d.	n.d.	n.d.
Nivalenol	70	140	n.d.	n.d.	n.d.	n.d.	n.d.	n.d.	n.d.	n.d.	n.d.	n.d.	n.d.	n.d.	n.d.	n.d.	n.d.	n.d.	n.d.	n.d.	n.d.	n.d.	n.d.	n.d.	n.d.	n.d.	n.d.	n.d.	n.d.	n.d.	n.d.	n.d.	n.d.	n.d.	n.d.	n.d.	n.d.	n.d.	n.d.	n.d.	n.d.	n.d.	n.d.	n.d.	n.d.	n.d.	n.d.	n.d.	n.d.
Ochratoxin A	0.8	1.5	3.25728	4.00583	12.8835	1.63301	n.d.	2.98544	n.d.	n.d.	7.79417	5.90097	1.7233	12.699	22.0194	1.61359	1.84078	n.d.	9.54466	5.17282	13.6796	4.00097	29.534	13.301	4.97961	2.0534	58.4854	8.04272	28.932	28.7476	5.9165	1.48447	7.48544	7.29515	3.19126	6.43981	n.d.	1.67184	11.6699	24	5.6699	2.73981	1.73689	10.0291	5.46019	11.2524	4.30874	0.75	n.d.
Ochratoxin B	2.5	5	n.d.	n.d.	n.d.	n.d.	n.d.	n.d.	n.d.	n.d.	n.d.	n.d.	n.d.	n.d.	n.d.	n.d.	n.d.	n.d.	n.d.	n.d.	n.d.	n.d.	n.d.	n.d.	n.d.	n.d.	n.d.	n.d.	n.d.	n.d.	n.d.	n.d.	n.d.	n.d.	n.d.	n.d.	n.d.	n.d.	n.d.	n.d.	n.d.	n.d.	n.d.	n.d.	n.d.	n.d.	n.d.	n.d.	n.d.
Ochratoxin α	24	48	121.407	66.1111	392.222	n.d.	61.8025	n.d.	n.d.	n.d.	64.0741	48.8642	n.d.	n.d.	n.d.	n.d.	24	n.d.	24	n.d.	n.d.	57.3457	n.d.	n.d.	24	24	n.d.	n.d.	602.222	75.0494	109.778	134.198	354.321	56.7531	60.2716	89.7284	85.9012	103.222	n.d.	68.5185	60.6543	47.5556	116.259	52.642	24	24	n.d.	75.6667	93.716
Sterigmatocystin	0.5	1	n.d.	n.d.	n.d.	n.d.	n.d.	n.d.	n.d.	n.d.	n.d.	n.d.	n.d.	n.d.	n.d.	n.d.	n.d.	n.d.	n.d.	n.d.	n.d.	n.d.	n.d.	n.d.	n.d.	n.d.	n.d.	n.d.	n.d.	n.d.	n.d.	n.d.	n.d.	n.d.	n.d.	n.d.	n.d.	n.d.	n.d.	n.d.	n.d.	n.d.	n.d.	n.d.	n.d.	n.d.	n.d.	n.d.	n.d.
T-2 toxin	11	22	n.d.	n.d.	n.d.	n.d.	n.d.	n.d.	n.d.	n.d.	n.d.	n.d.	n.d.	n.d.	n.d.	n.d.	n.d.	n.d.	n.d.	n.d.	n.d.	n.d.	n.d.	n.d.	n.d.	n.d.	n.d.	n.d.	n.d.	n.d.	n.d.	n.d.	n.d.	n.d.	n.d.	n.d.	n.d.	n.d.	n.d.	n.d.	n.d.	n.d.	n.d.	n.d.	n.d.	n.d.	n.d.	n.d.	n.d.
Tentoxin	23	46	n.d.	n.d.	n.d.	n.d.	n.d.	n.d.	n.d.	n.d.	n.d.	n.d.	n.d.	n.d.	n.d.	n.d.	n.d.	n.d.	n.d.	n.d.	n.d.	n.d.	n.d.	n.d.	n.d.	n.d.	n.d.	n.d.	n.d.	n.d.	n.d.	n.d.	n.d.	n.d.	n.d.	n.d.	n.d.	n.d.	n.d.	n.d.	n.d.	n.d.	n.d.	n.d.	n.d.	n.d.	n.d.	n.d.	n.d.
Zearalanone	60	120	n.d.	n.d.	n.d.	n.d.	n.d.	n.d.	n.d.	n.d.	n.d.	n.d.	n.d.	n.d.	n.d.	n.d.	n.d.	n.d.	n.d.	n.d.	n.d.	n.d.	n.d.	n.d.	n.d.	n.d.	n.d.	n.d.	n.d.	n.d.	n.d.	n.d.	n.d.	n.d.	n.d.	n.d.	n.d.	n.d.	n.d.	n.d.	n.d.	n.d.	n.d.	n.d.	n.d.	n.d.	n.d.	n.d.	n.d.
α-Zearalanol	73	146	n.d.	n.d.	n.d.	n.d.	n.d.	n.d.	n.d.	n.d.	n.d.	n.d.	n.d.	n.d.	n.d.	n.d.	n.d.	n.d.	n.d.	n.d.	n.d.	n.d.	n.d.	n.d.	n.d.	n.d.	n.d.	n.d.	n.d.	n.d.	n.d.	n.d.	n.d.	n.d.	n.d.	n.d.	n.d.	n.d.	n.d.	n.d.	n.d.	n.d.	n.d.	n.d.	n.d.	n.d.	n.d.	n.d.	n.d.
β-Zearalanol	75	150	n.d.	n.d.	n.d.	n.d.	n.d.	n.d.	n.d.	n.d.	n.d.	n.d.	n.d.	n.d.	n.d.	n.d.	n.d.	n.d.	n.d.	n.d.	n.d.	n.d.	n.d.	n.d.	n.d.	n.d.	n.d.	n.d.	n.d.	n.d.	n.d.	n.d.	n.d.	n.d.	n.d.	n.d.	n.d.	n.d.	n.d.	n.d.	n.d.	n.d.	n.d.	n.d.	n.d.	n.d.	n.d.	n.d.	n.d.
Zearalenone	16	32	n.d.	n.d.	n.d.	n.d.	n.d.	n.d.	n.d.	n.d.	n.d.	n.d.	n.d.	n.d.	n.d.	n.d.	n.d.	n.d.	n.d.	n.d.	n.d.	n.d.	n.d.	n.d.	n.d.	n.d.	n.d.	n.d.	n.d.	n.d.	n.d.	n.d.	n.d.	n.d.	n.d.	n.d.	n.d.	n.d.	n.d.	n.d.	n.d.	n.d.	n.d.	n.d.	n.d.	n.d.	n.d.	n.d.	n.d.
α-Zearelanol	44	87	n.d.	n.d.	n.d.	n.d.	n.d.	n.d.	n.d.	n.d.	n.d.	n.d.	n.d.	n.d.	n.d.	n.d.	n.d.	n.d.	n.d.	n.d.	n.d.	n.d.	n.d.	n.d.	n.d.	n.d.	n.d.	n.d.	n.d.	n.d.	n.d.	n.d.	n.d.	n.d.	n.d.	n.d.	n.d.	n.d.	n.d.	n.d.	n.d.	n.d.	n.d.	n.d.	n.d.	n.d.	n.d.	n.d.	n.d.
β-Zearelanol	54	108	n.d.	n.d.	n.d.	n.d.	n.d.	n.d.	n.d.	n.d.	n.d.	n.d.	n.d.	n.d.	n.d.	n.d.	n.d.	n.d.	n.d.	n.d.	n.d.	n.d.	n.d.	n.d.	n.d.	n.d.	n.d.	n.d.	n.d.	n.d.	n.d.	n.d.	n.d.	n.d.	n.d.	n.d.	n.d.	n.d.	n.d.	n.d.	n.d.	n.d.	n.d.	n.d.	n.d.	n.d.	n.d.	n.d.	n.d.
		n.d. = not detected in breastmilk
		LOD = limit of detection
		LOQ = limit of quantititation
		*Braun et al. (2020)
[truncated: 21 more columns]

## Sheet: Table S4
Table S4: Distribution of mycotoxins in urine of Nigerian neonates and infants
								Concentrations (ng/L)
Mycotoxins	LOD (ng/L)*	LOQ (ng/L)*	Sample 1	Sample 2	Sample 3	Sample 4	Sample 5	Sample 6	Sample 7	Sample 8	Sample 9	Sample 10	Sample 11	Sample 12	Sample 13	Sample 14	Sample 15
Aflatoxicol	170	340	n.d.	n.d.	n.d.	n.d.	n.d.	n.d.	n.d.	n.d.	n.d.	n.d.	n.d.	n.d.	n.d.	n.d.	n.d.
Aflatoxin B1	30	60	n.d.	n.d.	n.d.	n.d.	n.d.	n.d.	n.d.	n.d.	n.d.	n.d.	n.d.	n.d.	n.d.	n.d.	n.d.
Aflatoxin B2	45	90	n.d.	n.d.	n.d.	n.d.	n.d.	n.d.	399.378	n.d.	n.d.	n.d.	n.d.	n.d.	n.d.	n.d.	n.d.
Aflatoxin M1	30	60	n.d.	n.d.	n.d.	n.d.	n.d.	30	191.577	n.d.	30	n.d.	n.d.	n.d.	n.d.	n.d.	n.d.
Aflatoxin M2	115	230	n.d.	n.d.	n.d.	n.d.	n.d.	n.d.	n.d.	n.d.	n.d.	n.d.	n.d.	n.d.	n.d.	n.d.	n.d.
Aflatoxin G1	40	80	n.d.	n.d.	n.d.	n.d.	n.d.	n.d.	n.d.	n.d.	n.d.	n.d.	n.d.	n.d.	n.d.	n.d.	n.d.
Aflatoxin G2	-	-	n.d.	n.d.	n.d.	n.d.	n.d.	n.d.	n.d.	n.d.	n.d.	n.d.	n.d.	n.d.	n.d.	n.d.	n.d.
Aflatoxin P1	110	220	n.d.	n.d.	n.d.	n.d.	n.d.	n.d.	n.d.	n.d.	n.d.	n.d.	n.d.	n.d.	n.d.	n.d.	n.d.
Aflatoxin Q1	1800	3600	n.d.	n.d.	n.d.	n.d.	n.d.	n.d.	n.d.	n.d.	n.d.	n.d.	n.d.	n.d.	n.d.	n.d.	n.d.
Aflatoxin B1-Guanine	30	60	n.d.	n.d.	n.d.	n.d.	n.d.	n.d.	n.d.	n.d.	n.d.	n.d.	n.d.	n.d.	n.d.	n.d.	n.d.
Alternariol			n.d.	n.d.	n.d.	n.d.	n.d.	n.d.	n.d.	n.d.	n.d.	n.d.	n.d.	n.d.	n.d.	n.d.	n.d.
Alternariol monmethyl ether	12	25	156.887	37.9473	n.d.	384.427	n.d.	12.5	12.5	n.d.	45.2616	n.d.	n.d.	n.d.	n.d.	n.d.	69.5719
Citrinin	700	1400	n.d.	n.d.	n.d.	n.d.	n.d.	n.d.	4031.68	n.d.	n.d.	n.d.	2742.93	n.d.	n.d.	n.d.	n.d.
Deoxynivalenol	50	60	n.d.	250.844	83.2025	1290.16	118.86	9230.56	810.318	572.87	n.d.	322.606	661.752	n.d.	n.d.	n.d.	1645.6
Deepoxy-deoxynivalenol	470	940	n.d.	n.d.	n.d.	n.d.	n.d.	n.d.	n.d.	n.d.	n.d.	n.d.	n.d.	n.d.	n.d.	n.d.	n.d.
Dihydrocitrinone	300	600	n.d.	n.d.	n.d.	n.d.	n.d.	n.d.	28255.3	8711.97	2574.83	n.d.	n.d.	n.d.	n.d.	n.d.	n.d.
Fumonisin B1	70	140	n.d.	n.d.	1555.23	n.d.	n.d.	n.d.	2011.66	n.d.	1392.82	1589.72	1873.32	n.d.	n.d.	n.d.	1510.93
Nivalenol	300	600	n.d.	n.d.	n.d.	n.d.	n.d.	n.d.	n.d.	n.d.	n.d.	n.d.	n.d.	n.d.	n.d.	n.d.	n.d.
Sterigmatocystin	5	10	5	n.d.	n.d.	n.d.	n.d.	n.d.	67.1976	n.d.	10.7482	175.967	n.d.	n.d.	n.d.	n.d.	n.d.
T-2	4600	9200	n.d.	n.d.	n.d.	n.d.	n.d.	n.d.	n.d.	n.d.	n.d.	n.d.	n.d.	n.d.	n.d.	n.d.	n.d.
Tentoxin	45	90	n.d.	n.d.	n.d.	n.d.	n.d.	n.d.	n.d.	n.d.	n.d.	n.d.	n.d.	n.d.	n.d.	n.d.	n.d.
Ochratoxin A	10	20	23.0904	20.8961	n.d.	27.9205	n.d.	33.8524	330.718	34.9891	41.7037	34.3391	53.9205	n.d.	20.6338	n.d.	20.0102
Ochratoxin B	30	60	n.d.	n.d.	n.d.	n.d.	n.d.	n.d.	70.9979	n.d.	n.d.	n.d.	30	n.d.	n.d.	n.d.	n.d.
Ochratoxin α	150	300	n.d.	n.d.	n.d.	n.d.	n.d.	n.d.	n.d.	n.d.	n.d.	n.d.	n.d.	n.d.	n.d.	n.d.	n.d.
Zearalanone	195	390	n.d.	n.d.	n.d.	n.d.	n.d.	n.d.	n.d.	n.d.	n.d.	n.d.	n.d.	n.d.	n.d.	n.d.	n.d.
α-Zearalanol	265	530	n.d.	n.d.	n.d.	n.d.	n.d.	n.d.	n.d.	n.d.	n.d.	n.d.	n.d.	n.d.	n.d.	n.d.	n.d.
β-Zearalanol	190	380	n.d.	n.d.	n.d.	n.d.	n.d.	n.d.	n.d.	n.d.	n.d.	n.d.	n.d.	n.d.	n.d.	n.d.	n.d.
Zearalenone	65	130	n.d.	n.d.	n.d.	n.d.	n.d.	n.d.	n.d.	n.d.	n.d.	n.d.	n.d.	n.d.	n.d.	n.d.	n.d.
α-Zearalenol	100	200	n.d.	n.d.	n.d.	n.d.	n.d.	n.d.	n.d.	n.d.	n.d.	n.d.	n.d.	n.d.	n.d.	n.d.	n.d.
β-Zearalenol	65	130	n.d.	n.d.	n.d.	n.d.	n.d.	n.d.	n.d.	n.d.	n.d.	n.d.	n.d.	n.d.	n.d.	n.d.	n.d.
			n.d. = not detected in urine
			LOD = limit of detection
			LOQ = limit of quantititation
			*Braun et al. (2020)

## Sheet: Table S5
Table S5: Distribution of mycotoxins in stool of Nigerian neonates and infants
											Concentration (ng/g)
Mycotoxins	LOD (ng/g)*	LOQ (ng/g)*	Sample 1	Sample 2	Sample 3	Sample 4	Sample 5	Sample 6	Sample 7	Sample 8	Sample 9	Sample 10	Sample 11	Sample 12	Sample 13	Sample 14	Sample 15	Sample 16	Sample 17	Sample 18	Sample 19	Sample 20	Sample 21	Sample 22	Sample 23	Sample 24	Sample 25	Sample 26	Sample 27	Sample 28	Sample 29	Sample 30	Sample 31	Sample 32	Sample 33	Sample 34	Sample 35	Sample 36	Sample 37	Sample 38	Sample 39	Sample 40	Sample 41	Sample 42	Sample 43	Sample 44	Sample 45	Sample 46	Sample 47
Aflatoxciol	0.8	1.6	n.d.	n.d.	n.d.	n.d.	n.d.	n.d.	n.d.	n.d.	n.d.	n.d.	n.d.	n.d.	n.d.	n.d.	n.d.	n.d.	n.d.	n.d.	n.d.	n.d.	n.d.	n.d.	n.d.	n.d.	n.d.	n.d.	n.d.	n.d.	n.d.	n.d.	n.d.	n.d.	n.d.	n.d.	n.d.	n.d.	n.d.	n.d.	n.d.	n.d.	n.d.	n.d.	n.d.	n.d.	n.d.	n.d.	n.d.
Aflatoxin B1	0.2	0.4	n.d.	n.d.	n.d.	n.d.	n.d.	n.d.	n.d.	n.d.	n.d.	n.d.	n.d.	n.d.	n.d.	n.d.	n.d.	n.d.	n.d.	n.d.	n.d.	n.d.	n.d.	n.d.	n.d.	n.d.	n.d.	n.d.	n.d.	n.d.	n.d.	n.d.	n.d.	n.d.	n.d.	n.d.	n.d.	n.d.	n.d.	n.d.	n.d.	n.d.	n.d.	n.d.	n.d.	n.d.	n.d.	n.d.	n.d.
Aflatoxin B2	0.3	0.6	n.d.	n.d.	n.d.	n.d.	n.d.	n.d.	n.d.	n.d.	n.d.	n.d.	n.d.	n.d.	n.d.	n.d.	n.d.	n.d.	n.d.	n.d.	n.d.	n.d.	n.d.	n.d.	n.d.	n.d.	n.d.	n.d.	n.d.	n.d.	n.d.	n.d.	n.d.	n.d.	n.d.	n.d.	n.d.	n.d.	n.d.	n.d.	n.d.	n.d.	n.d.	n.d.	n.d.	n.d.	n.d.	n.d.	n.d.
Aflatoxin M1	0.2	0.4	n.d.	n.d.	n.d.	n.d.	n.d.	n.d.	n.d.	n.d.	n.d.	n.d.	n.d.	n.d.	n.d.	n.d.	n.d.	n.d.	n.d.	n.d.	n.d.	n.d.	n.d.	n.d.	n.d.	n.d.	n.d.	n.d.	n.d.	n.d.	n.d.	n.d.	n.d.	n.d.	n.d.	n.d.	n.d.	n.d.	n.d.	n.d.	n.d.	n.d.	n.d.	n.d.	n.d.	n.d.	n.d.	n.d.	n.d.
Alfatoxin M2	1	2	n.d.	n.d.	n.d.	n.d.	n.d.	n.d.	n.d.	n.d.	n.d.	n.d.	n.d.	n.d.	n.d.	n.d.	n.d.	n.d.	n.d.	n.d.	n.d.	n.d.	n.d.	n.d.	n.d.	n.d.	n.d.	n.d.	n.d.	n.d.	n.d.	n.d.	n.d.	n.d.	n.d.	n.d.	n.d.	n.d.	n.d.	n.d.	n.d.	n.d.	n.d.	n.d.	n.d.	n.d.	n.d.	n.d.	n.d.
Aflatoxin G1	0.5	1	n.d.	n.d.	n.d.	n.d.	n.d.	n.d.	n.d.	n.d.	n.d.	n.d.	n.d.	n.d.	n.d.	n.d.	n.d.	n.d.	n.d.	n.d.	n.d.	n.d.	n.d.	n.d.	n.d.	n.d.	n.d.	n.d.	n.d.	n.d.	n.d.	n.d.	n.d.	n.d.	n.d.	n.d.	n.d.	n.d.	n.d.	n.d.	n.d.	n.d.	n.d.	n.d.	n.d.	n.d.	n.d.	n.d.	n.d.
Aflatoxin G2	1.2	2.4	n.d.	n.d.	n.d.	n.d.	n.d.	n.d.	n.d.	n.d.	n.d.	n.d.	n.d.	n.d.	n.d.	n.d.	n.d.	n.d.	n.d.	n.d.	n.d.	n.d.	n.d.	n.d.	n.d.	n.d.	n.d.	n.d.	n.d.	n.d.	n.d.	n.d.	n.d.	n.d.	n.d.	n.d.	n.d.	n.d.	n.d.	n.d.	n.d.	n.d.	n.d.	n.d.	n.d.	n.d.	n.d.	n.d.	n.d.
Aflatoxin P1	2.2	4.4	n.d.	n.d.	n.d.	n.d.	n.d.	n.d.	n.d.	n.d.	n.d.	n.d.	n.d.	n.d.	n.d.	n.d.	n.d.	n.d.	n.d.	n.d.	n.d.	n.d.	n.d.	n.d.	n.d.	n.d.	n.d.	n.d.	n.d.	n.d.	n.d.	n.d.	n.d.	n.d.	n.d.	n.d.	n.d.	n.d.	n.d.	n.d.	n.d.	n.d.	n.d.	n.d.	n.d.	n.d.	n.d.	n.d.	n.d.
Aflatoxin Q1	0.5	1	n.d.	n.d.	n.d.	n.d.	n.d.	n.d.	n.d.	n.d.	n.d.	n.d.	n.d.	n.d.	n.d.	n.d.	n.d.	n.d.	n.d.	n.d.	n.d.	n.d.	n.d.	n.d.	n.d.	n.d.	n.d.	n.d.	n.d.	n.d.	n.d.	n.d.	n.d.	n.d.	n.d.	n.d.	n.d.	n.d.	n.d.	n.d.	n.d.	n.d.	n.d.	n.d.	n.d.	n.d.	n.d.	n.d.	n.d.
Aflatoxin B1-N7-guanine	0.1	0.2	n.d.	n.d.	n.d.	n.d.	n.d.	n.d.	n.d.	n.d.	n.d.	n.d.	n.d.	n.d.	n.d.	n.d.	n.d.	n.d.	n.d.	n.d.	n.d.	n.d.	n.d.	n.d.	n.d.	n.d.	n.d.	n.d.	n.d.	n.d.	n.d.	n.d.	n.d.	n.d.	n.d.	n.d.	n.d.	n.d.	n.d.	n.d.	n.d.	n.d.	n.d.	n.d.	n.d.	n.d.	n.d.	n.d.	n.d.
Alternariol	0.8	1.6	n.d.	n.d.	n.d.	n.d.	n.d.	n.d.	n.d.	n.d.	n.d.	n.d.	n.d.	n.d.	n.d.	n.d.	n.d.	n.d.	n.d.	n.d.	n.d.	n.d.	n.d.	n.d.	n.d.	n.d.	n.d.	n.d.	n.d.	n.d.	n.d.	n.d.	n.d.	n.d.	n.d.	n.d.	n.d.	n.d.	n.d.	n.d.	n.d.	n.d.	n.d.	n.d.	n.d.	n.d.	n.d.	n.d.	n.d.
Alternariol monomethyl ether	0.03	0.06	n.d.	n.d.	n.d.	n.d.	n.d.	n.d.	n.d.	n.d.	n.d.	n.d.	n.d.	n.d.	n.d.	n.d.	n.d.	n.d.	n.d.	n.d.	n.d.	n.d.	n.d.	n.d.	n.d.	n.d.	n.d.	n.d.	n.d.	n.d.	n.d.	n.d.	n.d.	n.d.	2.50635	n.d.	4.84596	7.35372	1.15772	n.d.	2.41122	n.d.	n.d.	n.d.	15.1078	10.3371	10.6704	3.72176	2.30014
Citrinin	0.04	0.08	n.d.	n.d.	n.d.	n.d.	n.d.	n.d.	n.d.	n.d.	n.d.	n.d.	n.d.	223	n.d.	n.d.	n.d.	n.d.	n.d.	n.d.	n.d.	n.d.	n.d.	n.d.	n.d.	n.d.	n.d.	n.d.	n.d.	n.d.	n.d.	n.d.	n.d.	n.d.	n.d.	n.d.	n.d.	n.d.	n.d.	n.d.	n.d.	n.d.	n.d.	n.d.	n.d.	n.d.	n.d.	n.d.	n.d.
Deepoxy-deoxynivalenol	1.4	2.4	n.d.	n.d.	n.d.	n.d.	n.d.	n.d.	n.d.	n.d.	n.d.	n.d.	n.d.	n.d.	n.d.	n.d.	n.d.	n.d.	n.d.	n.d.	n.d.	n.d.	n.d.	n.d.	n.d.	n.d.	n.d.	n.d.	n.d.	n.d.	n.d.	n.d.	n.d.	n.d.	n.d.	n.d.	n.d.	n.d.	n.d.	n.d.	n.d.	n.d.	n.d.	n.d.	n.d.	n.d.	n.d.	n.d.	n.d.
Deoxynivalenol	6.3	12.6	n.d.	n.d.	n.d.	n.d.	n.d.	n.d.	n.d.	n.d.	n.d.	n.d.	n.d.	n.d.	n.d.	n.d.	n.d.	n.d.	n.d.	n.d.	n.d.	n.d.	n.d.	n.d.	n.d.	n.d.	n.d.	n.d.	n.d.	n.d.	n.d.	n.d.	n.d.	n.d.	n.d.	n.d.	n.d.	n.d.	n.d.	n.d.	n.d.	n.d.	n.d.	n.d.	n.d.	n.d.	n.d.	n.d.	n.d.
Dihydrocitrinone	1.4	2.8	n.d.	n.d.	n.d.	n.d.	n.d.	n.d.	n.d.	n.d.	n.d.	n.d.	n.d.	n.d.	n.d.	n.d.	n.d.	n.d.	n.d.	n.d.	n.d.	n.d.	n.d.	n.d.	n.d.	n.d.	n.d.	n.d.	n.d.	n.d.	n.d.	n.d.	n.d.	n.d.	n.d.	n.d.	n.d.	n.d.	n.d.	n.d.	n.d.	n.d.	n.d.	n.d.	n.d.	n.d.	n.d.	n.d.	n.d.
Fumonisin B1	4.9	9.8	n.d.	n.d.	n.d.	n.d.	n.d.	n.d.	n.d.	n.d.	n.d.	n.d.	n.d.	n.d.	n.d.	n.d.	n.d.	n.d.	n.d.	n.d.	n.d.	n.d.	n.d.	n.d.	n.d.	n.d.	n.d.	n.d.	n.d.	n.d.	n.d.	n.d.	n.d.	n.d.	95.6727	n.d.	74.9104	n.d.	17.2041	n.d.	n.d.	n.d.	56.8599	n.d.	n.d.	n.d.	46.6863	160.114	n.d.
Fumonisin B2	1.3	2.6	n.d.	n.d.	n.d.	n.d.	n.d.	n.d.	n.d.	n.d.	n.d.	n.d.	n.d.	n.d.	n.d.	n.d.	n.d.	n.d.	n.d.	n.d.	n.d.	n.d.	n.d.	n.d.	n.d.	n.d.	n.d.	n.d.	n.d.	n.d.	n.d.	n.d.	n.d.	n.d.	38.0693	n.d.	67.8795	n.d.	n.d.	n.d.	n.d.	n.d.	26.4633	n.d.	n.d.	n.d.	n.d.	n.d.	n.d.
HT-2 toxin	92.3	184.8	n.d.	n.d.	n.d.	n.d.	n.d.	n.d.	n.d.	n.d.	n.d.	n.d.	n.d.	n.d.	n.d.	n.d.	n.d.	n.d.	n.d.	n.d.	n.d.	n.d.	n.d.	n.d.	n.d.	n.d.	n.d.	n.d.	n.d.	n.d.	n.d.	n.d.	n.d.	n.d.	n.d.	n.d.	n.d.	n.d.	n.d.	n.d.	n.d.	n.d.	n.d.	n.d.	n.d.	n.d.	n.d.	n.d.	n.d.
Nivalenol	11.3	22.6	n.d.	n.d.	n.d.	n.d.	n.d.	n.d.	n.d.	n.d.	n.d.	n.d.	n.d.	n.d.	n.d.	n.d.	n.d.	n.d.	n.d.	n.d.	n.d.	n.d.	n.d.	n.d.	n.d.	n.d.	n.d.	n.d.	n.d.	n.d.	n.d.	n.d.	n.d.	n.d.	n.d.	n.d.	n.d.	n.d.	n.d.	n.d.	n.d.	n.d.	n.d.	n.d.	n.d.	n.d.	n.d.	n.d.	n.d.
Ochratoxin A	0.4	0.8	n.d.	n.d.	n.d.	n.d.	n.d.	n.d.	n.d.	n.d.	n.d.	n.d.	n.d.	n.d.	n.d.	n.d.	5	n.d.	n.d.	n.d.	n.d.	n.d.	n.d.	n.d.	n.d.	n.d.	n.d.	n.d.	n.d.	n.d.	n.d.	n.d.	n.d.	n.d.	n.d.	n.d.	n.d.	n.d.	n.d.	n.d.	n.d.	n.d.	n.d.	n.d.	n.d.	n.d.	n.d.	n.d.	n.d.
Ochratoxin B	0.1	0.2	n.d.	n.d.	n.d.	n.d.	n.d.	n.d.	n.d.	n.d.	n.d.	n.d.	n.d.	n.d.	n.d.	n.d.	n.d.	n.d.	n.d.	n.d.	n.d.	n.d.	n.d.	n.d.	n.d.	n.d.	n.d.	n.d.	n.d.	n.d.	n.d.	n.d.	n.d.	n.d.	n.d.	n.d.	n.d.	n.d.	n.d.	n.d.	n.d.	n.d.	n.d.	n.d.	n.d.	n.d.	n.d.	n.d.	n.d.
Ochratoxin α	2.9	5.8	n.d.	n.d.	n.d.	n.d.	n.d.	n.d.	n.d.	n.d.	n.d.	n.d.	n.d.	n.d.	n.d.	n.d.	n.d.	n.d.	n.d.	n.d.	n.d.	n.d.	n.d.	n.d.	n.d.	n.d.	n.d.	n.d.	n.d.	n.d.	n.d.	n.d.	n.d.	n.d.	n.d.	n.d.	n.d.	n.d.	n.d.	n.d.	n.d.	n.d.	n.d.	n.d.	n.d.	n.d.	n.d.	n.d.	n.d.
Sterigmatocystin	0.03	0.06	n.d.	n.d.	n.d.	n.d.	n.d.	n.d.	n.d.	n.d.	n.d.	n.d.	n.d.	n.d.	n.d.	n.d.	n.d.	n.d.	n.d.	n.d.	n.d.	n.d.	n.d.	n.d.	n.d.	n.d.	n.d.	n.d.	n.d.	n.d.	n.d.	n.d.	n.d.	n.d.	n.d.	n.d.	n.d.	n.d.	n.d.	n.d.	n.d.	n.d.	n.d.	n.d.	n.d.	n.d.	n.d.	n.d.	n.d.
T-2 toxin	74.1	148.2	n.d.	n.d.	n.d.	n.d.	n.d.	n.d.	n.d.	n.d.	n.d.	n.d.	n.d.	n.d.	n.d.	n.d.	n.d.	n.d.	n.d.	n.d.	n.d.	n.d.	n.d.	n.d.	n.d.	n.d.	n.d.	n.d.	n.d.	n.d.	n.d.	n.d.	n.d.	n.d.	n.d.	n.d.	n.d.	n.d.	n.d.	n.d.	n.d.	n.d.	n.d.	n.d.	n.d.	n.d.	n.d.	n.d.	n.d.
Tentoxin	0.2	0.4	n.d.	n.d.	n.d.	n.d.	n.d.	n.d.	n.d.	n.d.	n.d.	n.d.	n.d.	n.d.	n.d.	n.d.	n.d.	n.d.	n.d.	n.d.	n.d.	n.d.	n.d.	n.d.	n.d.	n.d.	n.d.	n.d.	n.d.	n.d.	n.d.	n.d.	n.d.	n.d.	n.d.	n.d.	n.d.	n.d.	n.d.	n.d.	n.d.	n.d.	n.d.	n.d.	n.d.	n.d.	n.d.	n.d.	n.d.
Zearalanone	0.8	1.6	n.d.	n.d.	n.d.	n.d.	n.d.	n.d.	n.d.	n.d.	n.d.	n.d.	n.d.	n.d.	n.d.	n.d.	n.d.	n.d.	n.d.	n.d.	n.d.	n.d.	n.d.	n.d.	n.d.	n.d.	n.d.	n.d.	n.d.	n.d.	n.d.	n.d.	n.d.	n.d.	n.d.	n.d.	n.d.	n.d.	n.d.	n.d.	n.d.	n.d.	n.d.	n.d.	n.d.	n.d.	n.d.	n.d.	n.d.
α- Zearalanol	0.4	0.8	n.d.	n.d.	n.d.	n.d.	n.d.	n.d.	n.d.	n.d.	n.d.	n.d.	n.d.	n.d.	n.d.	n.d.	n.d.	n.d.	n.d.	n.d.	n.d.	n.d.	n.d.	n.d.	n.d.	n.d.	n.d.	n.d.	n.d.	n.d.	n.d.	n.d.	n.d.	n.d.	n.d.	n.d.	19.3741	n.d.	n.d.	n.d.	n.d.	n.d.	n.d.	n.d.	n.d.	n.d.	n.d.	n.d.	n.d.
β- Zearalanol	0.6	1.2	n.d.	n.d.	n.d.	n.d.	n.d.	n.d.	n.d.	n.d.	n.d.	n.d.	n.d.	n.d.	n.d.	n.d.	n.d.	n.d.	n.d.	n.d.	n.d.	n.d.	n.d.	n.d.	n.d.	n.d.	n.d.	n.d.	n.d.	n.d.	n.d.	n.d.	n.d.	n.d.	n.d.	n.d.	n.d.	n.d.	n.d.	n.d.	n.d.	n.d.	n.d.	n.d.	n.d.	n.d.	n.d.	n.d.	n.d.
Zearalenone	0.4	0.8	n.d.	n.d.	n.d.	n.d.	n.d.	n.d.	n.d.	n.d.	n.d.	n.d.	n.d.	n.d.	n.d.	n.d.	n.d.	n.d.	n.d.	n.d.	n.d.	n.d.	n.d.	n.d.	n.d.	n.d.	n.d.	n.d.	n.d.	n.d.	n.d.	n.d.	n.d.	n.d.	n.d.	n.d.	15.6381	n.d.	n.d.	n.d.	n.d.	n.d.	n.d.	n.d.	n.d.	n.d.	n.d.	n.d.	n.d.
α- Zearalenol	0.3	0.6	n.d.	n.d.	n.d.	n.d.	n.d.	n.d.	n.d.	n.d.	n.d.	n.d.	n.d.	n.d.	n.d.	n.d.	n.d.	n.d.	n.d.	n.d.	n.d.	n.d.	n.d.	n.d.	n.d.	n.d.	n.d.	n.d.	n.d.	n.d.	n.d.	n.d.	n.d.	n.d.	n.d.	n.d.	19.3741	n.d.	n.d.	n.d.	n.d.	n.d.	n.d.	n.d.	n.d.	n.d.	n.d.	n.d.	n.d.
β- Zearalenol	0.2	0.4	n.d.	n.d.	n.d.	n.d.	n.d.	n.d.	n.d.	n.d.	n.d.	n.d.	n.d.	n.d.	n.d.	n.d.	n.d.	n.d.	n.d.	n.d.	n.d.	n.d.	n.d.	n.d.	n.d.	n.d.	n.d.	n.d.	n.d.	n.d.	n.d.	n.d.	n.d.	n.d.	n.d.	n.d.	n.d.	n.d.	n.d.	n.d.	n.d.	n.d.	n.d.	n.d.	n.d.	n.d.	n.d.	n.d.	n.d.
	n.d. = not detected in stool
	LOD = limit of detection
	LOQ = limit of quantititation
	*Krausova et al. (2022)
[truncated: 35 more columns]

## Sheet: Table S6
Table S6: Overview of reads and amplicon sequence variants per sample
Library_ID	Input_read_pairs	Filtered_read_pairs	Denoised_reads_1	Denoised_reads_2	Merged_read_pairs	Final_read_pairs	ASVs
JMF-2105-01-0001A	726	550	508	501	462	461	46
JMF-2105-01-0002A	22017	19886	19838	19853	19725	19680	55
JMF-2105-01-0003A	31289	28198	28106	28152	27849	27767	143
JMF-2105-01-0004A	24831	22789	22682	22751	22438	22388	158
JMF-2105-01-0005A	33281	29603	29565	29580	29465	29410	72
JMF-2105-01-0006A	24731	22373	22323	22346	22226	22175	84
JMF-2105-01-0007A	28202	25826	25512	25722	25072	24760	99
JMF-2105-01-0008A	23121	21007	20955	20974	20801	20742	109
JMF-2105-01-0009A	22366	20379	20324	20347	20171	20117	133
JMF-2105-01-0010A	15813	14429	14375	14387	14236	14209	84
JMF-2105-01-0011A	13220	11997	11952	11976	11748	11647	37
JMF-2105-01-0012A	7726	7073	6796	6919	6581	6566	75
JMF-2105-01-0013A	16628	15190	15137	15160	15030	14977	70
JMF-2105-01-0014A	18935	17188	17130	17157	16965	16912	69
JMF-2105-01-0015A	15160	13800	13624	13737	13315	13131	110
JMF-2105-01-0016A	10941	9958	9797	9894	9440	9279	94
JMF-2105-01-0017A	21748	19671	19641	19645	19560	19529	52
JMF-2105-01-0018A	24569	22053	22001	22008	21823	21800	83
JMF-2105-01-0019A	4084	3539	3528	3527	3478	3477	35
JMF-2105-01-0020A	15395	13498	13480	13492	13425	13381	53
JMF-2105-01-0021A	19350	17356	17277	17312	17175	17138	96
JMF-2105-01-0022A	16984	15172	15122	15149	15038	15026	92
JMF-2105-01-0023A	18904	17443	17369	17409	17223	17194	117
JMF-2105-01-0024A	18003	16330	16268	16303	16107	16064	114
JMF-2105-01-0025A	8645	7720	7713	7715	7693	7669	65
JMF-2105-01-0026A	12379	11158	11124	11135	10798	10676	46
JMF-2105-01-0027A	15270	13720	13703	13705	13521	13384	41
JMF-2105-01-0028A	12740	11501	11450	11471	11354	10226	65
JMF-2105-01-0029A	18903	17086	16938	17007	16502	16161	122
JMF-2105-01-0030A	18823	17138	17074	17106	16776	16307	58
JMF-2105-01-0031A	16152	14716	14638	14687	14434	14347	117
JMF-2105-01-0032A	13736	12198	12082	12150	11816	11697	111
JMF-2105-01-0033A	17472	15652	15605	15633	15516	15496	117
JMF-2105-01-0034A	2818	2409	2379	2387	2351	2351	90
JMF-2105-01-0035A	19266	17012	16985	16996	16777	16733	103
JMF-2105-01-0036A	18448	16397	16362	16375	16269	16229	82
JMF-2105-01-0037A	22345	20110	20062	20064	19884	19808	119
JMF-2105-01-0038A	24486	21985	21922	21953	21788	21686	115
JMF-2105-01-0039A	16170	14651	14549	14600	14353	14175	113
JMF-2105-01-0040A	17819	16424	16394	16409	16321	16221	41
JMF-2105-01-0041A	18396	16778	16713	16736	16627	16443	98
JMF-2105-01-0042A	19919	17687	17665	17681	17553	17474	34
JMF-2105-01-0043A	20675	18736	18713	18724	18607	18554	82
JMF-2105-01-0044A	18452	16859	16788	16781	16561	16510	79
JMF-2105-01-0045A	15077	13792	13757	13774	13668	13616	87
JMF-2105-01-0046A	17625	16015	15926	15977	15759	15538	108
JMF-2105-01-0047A	20066	18271	18168	18244	17960	17902	134
JMF-2105-01-0048A	13901	12622	12576	12592	12486	12461	89
JMF-2105-01-0049A	13003	11329	11309	11248	11028	11018	55
JMF-2105-01-0050A	11384	9928	9910	9869	9660	9632	92
JMF-2105-01-0051A	16918	14890	14864	14870	14744	14729	77
JMF-2105-01-0052A	15228	13782	13754	13764	13633	13603	104
JMF-2105-01-0053A	22135	20060	19982	20046	19821	19779	150
JMF-2105-01-0054A	15921	14538	14499	14515	14365	14325	121
JMF-2105-01-0055A	6850	6188	6161	6179	6068	6046	100
JMF-2105-01-0056A	173	106	95	97	83	83	18
JMF-2105-01-0057A	20944	19044	18955	18990	18782	18768	127
JMF-2105-01-0058A	14600	13225	13201	13219	13059	13039	80
JMF-2105-01-0059A	17831	16102	16055	16080	15938	15872	85
JMF-2105-01-0060A	14627	13190	13145	13170	13020	12973	98
JMF-2105-01-0061A	15252	13873	13828	13847	13708	13693	98
JMF-2105-01-0062A	13976	12782	12746	12773	12677	12501	45
JMF-2105-01-0063A	19116	17035	16987	17008	16855	16847	69
JMF-2105-01-0064A	14656	13324	13307	13302	13185	13120	66
JMF-2105-01-0065A	13330	12185	12091	12161	11886	11841	86
JMF-2105-01-0066A	16030	14618	14543	14579	14421	14217	42
JMF-2105-01-0067A	16632	15096	15058	15049	14907	14808	55
JMF-2105-01-0068A	19343	17788	17725	17761	17661	17616	39
JMF-2105-01-0069A	17695	16156	16121	16148	16059	16025	41
JMF-2105-01-0070A	13489	12294	12270	12285	12191	12126	50
JMF-2105-01-0071A	19121	17342	17309	17328	17231	17140	71
JMF-2105-01-0072A	14093	12624	12583	12603	12513	12487	53
JMF-2105-01-0073A	16125	14541	14470	14516	14301	14047	57
JMF-2105-01-0074A	21181	19117	19035	19082	18816	18739	117
JMF-2105-01-0075A	28456	25908	25756	25870	25358	23765	36
JMF-2105-01-0076A	19403	17579	17537	17559	17347	17196	20
JMF-2105-01-0077A	18038	16462	16387	16434	16150	15922	46
JMF-2105-01-0078A	22489	20332	20254	20298	20126	19994	67
JMF-2105-01-0079A	24168	21295	21259	21273	21187	21112	58
JMF-2105-01-0080A	24720	21796	21739	21756	21548	21531	98
JMF-2105-01-0081A	15101	13682	13650	13656	13585	13568	55
JMF-2105-01-0082A	22415	20329	20107	20257	19580	19503	78
JMF-2105-01-0083A	258	144	116	132	111	111	19
JMF-2105-01-0084A	165	32	25	26	16	16	5
